# Supplementary material for: Reciprocal Relationship between Head Size, an Autism Endophenotype, and Gene Dosage at 19p13.12 Points to AKAP8 and AKAP8L
Source: PLoS One. 2015 Jun 15;10(6):e0129270. doi: 10.1371/journal.pone.0129270 (PMC4468215; doi:10.1371/journal.pone.0129270)
Supplement: S2 Table — (XLSX) [file pone.0129270.s002.xlsx]

## Sheet: Sheet1
Population	MAF1	Major Allele	Minor Allele
All	0.002	CTA	C
African (AFR)	0.001	CTA	C
Ad Mixed American (AMR)	0.003	CTA	C
East Asian (EAS)	0	CTA	C
European (EUR)	0.007	CTA	C
South Asian (SAS)	0	CTA	C
1 Phase3 1000 genome data
